# Supplementary material for: Evolutionary dynamics of pseudoautosomal region 1 in humans and great apes
Source: Genome Biol. 2022 Oct 17;23:215. doi: 10.1186/s13059-022-02784-x (PMC9575207; doi:10.1186/s13059-022-02784-x)
Supplement: Supplementary file 1 — Additional file 1: Table S1. Telomere statistics and phyloFit substitution counts. [file 13059_2022_2784_MOESM1_ESM.csv]

tel	len	sp	CtoA	CtoG	CtoT	CpGtoTpG	TtoA	TtoC	TtoG	sumsCtoA	sumsCtoG	sumsCtoT	sumsCpGtoTpG	sumsTtoA	sumsTtoC	sumsTtoG	ax	ts	tv	atgcPerSite	gcatPerSite	perYearRates	gcDiff	gcCurr	gcStar	propCtoA	propCtoG	propCtoT	propCpGtoTpG	propTtoA	propTtoC	propTtoG	tstv
2R	242193529	H	450.645	591.92	2075.595	736.005	273.89	1586.495	392.13	414714.85	414714.85	397022.24	17692.61	382594.12	382594.12	382594.12	A	4372.99	1709.68	0.00526888761035599	0.00771513859826341	0.000705079044117647	-0.112735293130103	0.5185329652619	0.405797672131797	0.0737954174772544	0.0969299193669883	0.339889268800723	0.120524573090452	0.0448508846050555	0.259796648915614	0.0642132877439132	2.55778274296944
2R	128755405	C	417.225	563.48	2134.6	763.925	261.09	1656.885	478.275	414714.805	414714.805	397022.195	17692.61	382594.115	382594.115	382594.115	A	4546.1	1720.36	0.00570095441658758	0.0078655435739262	0.000726441176470588	-0.0984391548541469	0.518662149806411	0.420222994952264	0.0664849541389663	0.0897907411066564	0.34014927941767	0.12173172410716	0.041604785610025	0.264025221975052	0.0762132936444702	2.64252830802855
2R	151576176	G	514.99	739.43	2817.645	984.765	314.52	2099.69	540.76	414731.23	414731.23	397000.17	17731.06	382577.76	382577.76	382577.76	A	5836.08	2109.08	0.00702740108487764	0.0101380422697192	0.000774483024691358	-0.108667781085993	0.51806012474461	0.409392343658616	0.0642789385656157	0.0922926183878779	0.351686886841908	0.122914326368606	0.039257095783719	0.262074689832497	0.0674954442197758	2.76712120924763
2R	129937803	O	1171.93	1422.275	6132.915	1895.15	617.81	3754.08	973.3	415606.885	415606.885	397417.245	18189.64	381702.145	381702.145	381702.145	A	11564.02	4183.23	0.0126981407372337	0.0213276194000919	0.00084054926624738	-0.142460046243725	0.515652024497403	0.373191978253678	0.0733948918613229	0.0890733404060508	0.384088327135311	0.118688257243168	0.038691814477694	0.235108151202508	0.0609552176739444	2.76437585310872
4R	190214555	H	372.745	399.395	1262.895	313.38	278.95	1519.235	420.33	212206.68	212206.68	206598.21	5608.47	334442.35	334442.35	334442.35	A	3089.11	1471.91	0.00589543545660904	0.00900080920451039	0.000771864889705882	0.00758876798171376	0.388177788672439	0.395766556654153	0.0816182862448078	0.0874537161725711	0.27653040445113	0.0686194007790792	0.0610804194502653	0.332660014495515	0.092037758406632	2.09870848081744
4R	189151597	C	353.32	377.835	1284.975	363.015	322.305	1359.81	422.03	212206.685	212206.685	206598.225	5608.46	334442.335	334442.335	334442.335	A	2988.29	1475.39	0.00540472430587889	0.0092168516297179	0.000755401654411765	-0.0181532895256332	0.387793629916089	0.369640340390456	0.0788081966591499	0.0842762792502827	0.286614294413255	0.0809706710919882	0.0718902859284142	0.303306277309744	0.0941339953471669	2.02542378625313
4R	203093366	G	419.015	503.31	1442.275	387.455	373.145	1850.855	482.11	212113.96	212113.96	206531.7	5582.26	334535.05	334535.05	334535.05	A	3635.1	1775.98	0.00706898808353419	0.0102376011183626	0.000769799382716049	0.0202768375771633	0.38817961799985	0.408456455577013	0.0767684743865383	0.0922123094483219	0.264241736920742	0.0709863113335709	0.0683645510899726	0.339098396622308	0.0883282201985466	2.04681359024313
4R	189387572	O	867.08	898.72	3495.805	860.38	674.04	3281.355	827.245	211685.84	211685.84	206032.29	5653.55	334963.14	334963.14	334963.14	A	7495.78	3266.09	0.0124948223958362	0.0236585801890436	0.000839010482180293	-0.0395975915668361	0.385203302301843	0.345605710735007	0.0795148847392735	0.082416405882825	0.320580029116086	0.0789004665451586	0.0618123044121187	0.300914061694006	0.0758618476105322	2.29503167395877
5R	181538259	H	307.625	433.705	1428.535	459.18	212.67	1421.505	385.065	298680.025	298680.025	286591.495	12088.53	327260.005	327260.005	327260.005	A	3304.93	1340.63	0.00562146693561773	0.00722737567122875	0.000685909007352941	-0.0390412203838607	0.47654887049877	0.437507650114909	0.0661803224199893	0.0933043047059292	0.307325174768759	0.0987848206381493	0.0457523581277826	0.305812789017885	0.0828402303215057	2.46520665657191
5R	159319378	C	265.62	441.47	1394.43	454.76	247.46	1539.01	445.045	298680.05	298680.05	286591.51	12088.54	327260.01	327260.01	327260.01	A	3372.07	1398.34	0.00614338522790987	0.00693548903469379	0.000704445772058823	-0.0072428543070564	0.476961050579928	0.469718196272871	0.0554785658116106	0.0922073731227005	0.291246805679859	0.0949831811930126	0.0516855880420945	0.321444422745752	0.0929540634049704	2.41148075575325
5R	165317712	G	393.535	525.965	1838.86	608.955	271.955	1855.1	558.245	298437.29	298437.29	286409.62	12027.67	327502.7	327502.7	327502.7	A	4256.64	1748.85	0.007489229819752	0.00923717597015489	0.000745716820987654	-0.0283494465080779	0.476098348084481	0.447748901576403	0.0650190041824897	0.086898803244548	0.303812484355935	0.100610232106288	0.0449318187262861	0.306495622140182	0.0922320352442705	2.43396517711639
5R	179185813	O	855.36	1103.69	4199.755	1134.535	601.97	3411.91	957.805	298204.195	298204.195	286114.385	12089.81	327735.835	327735.835	327735.835	A	8599.81	3516.58	0.0135803287653444	0.0199957466857635	0.000823974842767296	-0.0690378063393218	0.473502252612071	0.40446444627275	0.0697397681619075	0.0899867713274127	0.342417157731028	0.0925016459403874	0.0490802097835104	0.2781820664858	0.078092380569954	2.44550387023756
6L	170805979	H	567.2	819.025	2491.98	677.82	449.595	3231.15	838.485	526062.575	526062.575	510325.055	15737.52	696525.405	696525.405	696525.405	A	6381.07	2674.01	0.00590851699065755	0.00697912919674029	0.000684601102941176	0.0279056612190619	0.430557963925705	0.458463625144767	0.0624996212227645	0.0902481528067255	0.274590631337632	0.0746888103970632	0.0495407567060099	0.356039582358843	0.0923924451709621	2.38632989405425
6L	168369391	C	565.205	831.83	2500.09	689.37	513.475	3161.285	966.06	526062.53	526062.53	510325.03	15737.5	696525.4	696525.4	696525.4	A	6334.02	2877.46	0.00599293676624956	0.00701491182833701	0.000696549632352941	0.0301263020873991	0.430590681406983	0.460716983494382	0.0612534632230503	0.0901486510431257	0.270944473013005	0.0747097069949384	0.0556472820099888	0.342600745720722	0.10469567799517	2.20125388363348
6L	173266796	G	753.62	1073.84	3012	854.695	591.9	4149.335	1027.735	525229.48	525229.48	509673.47	15556.01	697358.51	697358.51	697358.51	A	7959.31	3446.24	0.00752562648577608	0.00855393354092374	0.000725067901234568	0.0379645629616525	0.430059840273256	0.468024403234909	0.0657429802082765	0.0936777711138978	0.262755574941388	0.0745603838394853	0.0516351343983425	0.361972411536994	0.089655743961616	2.30956346627049
6L	169501136	O	1545.065	1978.315	7143.275	1633.825	1311.225	7418.665	2157.095	523352.665	523352.665	508254.425	15098.24	699235.405	699235.405	699235.405	A	15972.3	6990.22	0.0138583004369122	0.0190814347993269	0.000799278825995807	-0.0067419872913636	0.427458800511701	0.420716813220338	0.0666336315763711	0.0853182958982364	0.308066233199705	0.070461561882681	0.0565488724187832	0.319942908808703	0.0930284962155199	2.28494954379118
6R	170805979	H	528.885	639.66	2319.99	797.99	358.92	2112.225	597.47	444655.92	444655.92	427308.87	17347.05	519881.1	519881.1	519881.1	A	5206.89	2124.5	0.00529625038180846	0.00805233022620609	0.000702442095588235	-0.0632680961073364	0.460033155804287	0.396765059696951	0.0719068569734907	0.0869677531630941	0.315424315512689	0.108494195895659	0.0487985272883997	0.287176722672852	0.0812316284938152	2.45087785361261
6R	168369391	C	528.21	689.7	2327.385	805.935	373.71	2029.79	607.555	444655.89	444655.89	427308.84	17347.05	519881.08	519881.08	519881.08	A	5139.68	2200.05	0.00515790230780296	0.00808618527814757	0.000703270220588235	-0.0704935311203447	0.459942957087183	0.389449425966838	0.0717453888296908	0.0936801550062243	0.316122643988925	0.10946805237776	0.0507600561510455	0.275701090082766	0.0825226135635879	2.33616508715711
6R	173266796	G	695.845	919.55	3056.975	1030.43	460.12	2928.08	735.785	444523.095	444523.095	427130.885	17392.21	520013.905	520013.905	520013.905	A	6940.19	2807.75	0.00715435973157397	0.0104626250247197	0.000785679012345679	-0.0536007717713603	0.459706574242357	0.406105802470996	0.070811053666077	0.0935758745103307	0.311085975728583	0.104859320723919	0.0468230453805594	0.297969274793333	0.0748754551971983	2.47179770278693
6R	169501136	O	1432.095	1719.22	6962.695	2040.515	906.01	4967.855	1300.78	445079.395	445079.395	427140.885	17938.51	519457.585	519457.585	519457.585	A	13708.14	5354.33	0.0123086206788458	0.0225843885401563	0.000841526205450734	-0.10437078743531	0.457123987985946	0.352753200550635	0.0740898341729107	0.088944326114365	0.360216967412465	0.10556661253432	0.0468726799960888	0.257013363739881	0.0672962160299692	2.56019707414373
7R	159345973	H	761.205	835.435	3163.51	1170.95	416.32	2553.845	692.16	558589.88	558589.88	534493.46	24096.42	621308.1	621308.1	621308.1	A	6848.82	2705.21	0.00530942698490756	0.00895804975469474	0.000748775735294118	-0.099719379784767	0.471854346731667	0.3721349669469	0.0793465316088884	0.0870841227194667	0.329758141643886	0.12205755504421	0.0433963886724501	0.266207845477502	0.072149414833597	2.53171472824661
7R	156046543	C	628.285	859.895	2952.89	1120.485	442.2	2556.71	748.28	558589.9	558589.9	534493.47	24096.43	621308.1	621308.1	621308.1	A	6598.33	2679.47	0.00541187992315389	0.0082608611489599	0.000726935661764706	-0.076422991837059	0.47223827822405	0.395815286386991	0.0674940606923919	0.0923749656908638	0.317216767673838	0.120369072307814	0.047503718277813	0.27465678778396	0.0803846275733195	2.46255042974917
7R	159110946	G	833.02	1169.405	3861.325	1426.87	533.725	3295.8	850.96	558587.66	558587.66	534327.5	24260.16	621310.31	621310.31	621310.31	A	8484.08	3387.56	0.0067781603166443	0.010669827078051	0.000782291666666667	-0.0832686490107926	0.471746710308857	0.388478061298065	0.0695858903584924	0.0976856355365691	0.322553765922194	0.119192839758736	0.0445844389469477	0.275312930594126	0.0710844988829352	2.50448110144175
7R	145408105	O	1730.37	2156.54	8815.24	2906.9	1006.87	5882.8	1548.745	559899.21	559899.21	534585.76	25313.45	619998.83	619998.83	619998.83	A	17272.1	6438.91	0.0122276575816981	0.023175964084333	0.000855786163522013	-0.124049991992871	0.469428713329457	0.345378721336586	0.0719564411467072	0.0896784754650854	0.36657668490213	0.120881764460412	0.0418701098015945	0.244632854232244	0.0644036699918266	2.68245712395421
8L	145138636	H	903.955	1445.735	2973.695	930.175	595.375	2907.16	922.155	428604.785	428604.785	409846.865	18757.92	480205.295	480205.295	480205.295	A	6780.72	3868.95	0.00809537572248318	0.0110176960168791	0.00108683823529412	-0.046982206318852	0.470533995004456	0.423551788685604	0.0846538524570974	0.135390630487205	0.278481492753962	0.0871093109826048	0.0557558588720062	0.272250602860956	0.0863582515861681	1.75259954251153
8L	143338810	C	881.575	1303.215	3035.59	986.57	569.745	2477.67	784.535	428604.71	428604.71	409846.81	18757.9	480205.21	480205.21	480205.21	A	6452.94	3538.51	0.00689409002368909	0.0112183227111718	0.00101923713235294	-0.0891765474699797	0.469804469581101	0.380627922111121	0.0878158961639223	0.129816513761468	0.302382731175726	0.09827471137276	0.0567537279980874	0.24680692107701	0.0781494984510255	1.82363198069244
8L	146757320	G	1244.99	1641.13	3995.78	1310.51	766.95	3065.03	986.54	428788.975	428788.975	409942.405	18846.57	480021.065	480021.065	480021.065	A	8257.29	4636.33	0.00856825917869002	0.0148706529684334	0.0011072299382716	-0.103505807526913	0.469062840417689	0.365557032890776	0.0956880100038967	0.126134719040069	0.307109484102981	0.100723776086721	0.0589465933641946	0.235573475531726	0.075823941870412	1.78099703860597
8L	144036388	O	1556.1	2000.17	7391.77	2475.545	908.86	4930.675	1337.24	429955.75	429955.75	410294.31	19661.44	478854.3	478854.3	478854.3	A	14513.45	5802.9	0.0133857237968423	0.0255937508304287	0.000953249475890985	-0.124020016188158	0.467424434150152	0.343404417961994	0.0755375148783808	0.0970939342807601	0.358817515810403	0.12016998732061	0.0441186464702559	0.239348972542227	0.0649134286973626	2.50106843130159
8R	145138636	H	452.93	593.395	2044.84	723.265	239.15	1509.295	364.39	410766.68	410766.68	390093.82	20672.86	338846.43	338846.43	338846.43	A	4269.93	1651.44	0.00564485896600622	0.00772874596078278	0.000730189338235294	-0.124084269668752	0.546173825694058	0.422089556025306	0.0764146701724994	0.100112783889366	0.344988793313611	0.122023395275899	0.0403474452382338	0.254635991473302	0.0614769206370898	2.58557985757884
8R	143338810	C	383.4	589.39	1901.23	664.055	207.145	1377.9	383.445	410766.62	410766.62	390093.78	20672.84	338846.38	338846.38	338846.38	A	3923.4	1562.71	0.00529661938959825	0.00705179506867917	0.000676371323529412	-0.117456137358243	0.546387269164222	0.428931131805979	0.0696259828041619	0.10703405843752	0.345266059694201	0.120593328145586	0.0376178252685658	0.250228590782094	0.0696341548678713	2.51063857017617
8R	146757320	G	650.255	795.82	2809.99	967.415	312.595	1872.535	435.335	410964.12	410964.12	390212.14	20751.98	338648.99	338648.99	338648.99	A	5596.58	2191.97	0.00694354521287154	0.010537639465357	0.000807662037037037	-0.148205695865336	0.545406763223157	0.39720106735782	0.0828989749418182	0.10145660123828	0.358236831084359	0.123332710772449	0.0398517582670455	0.238723626950469	0.0554994967455789	2.55321925026346
8R	144036388	O	1259.69	1607.05	6237.73	1856.18	641.585	3376.125	828.58	412362.205	412362.205	391019.835	21342.37	337250.835	337250.835	337250.835	A	11271.71	4334.74	0.0127831045484601	0.0219514945350545	0.000886394129979036	-0.175208745703545	0.543230973849173	0.368022228145628	0.0796922111427006	0.101667368889867	0.394619705015645	0.117428167627637	0.0405888173169507	0.213584982292588	0.0524187477146114	2.60031974236056
9R	138394717	H	440.495	669.905	2305.815	900.94	229.105	1445.945	351.995	477841.51	477841.51	451160.62	26680.89	371642.51	371642.51	371642.51	A	4637.35	1691.68	0.00494204461796266	0.0075192700775182	0.000688385110294118	-0.163739793189474	0.560330741956294	0.396590948766819	0.0694327101919864	0.105593297815327	0.363452444752688	0.142010024904637	0.0361125122158822	0.227916049304877	0.0554829608146023	2.74126903433273
9R	110513671	C	437.98	640.985	2314.085	887.075	257.7	1517.195	413.63	477841.495	477841.495	451160.605	26680.89	371642.465	371642.465	371642.465	A	4696.85	1751.2	0.0052934760324932	0.00749758481044305	0.000701397977941176	-0.146654894632074	0.560496725070749	0.413841830438675	0.0677080998353598	0.0990910004405865	0.357738477116554	0.137134487103182	0.0398382970171519	0.234545848051757	0.0639437904354077	2.68207514846962
9R	121655618	G	677.68	906.045	3246.245	1211	331.445	2059.755	527.695	478129.68	478129.68	451241.82	26887.86	371354.34	371354.34	371354.34	A	6465.22	2442.15	0.0071062382141974	0.0105245414081153	0.000815216049382716	-0.156789447088064	0.559848096020643	0.403058648932579	0.0756350681622993	0.101122617360864	0.362309588369914	0.135158286425074	0.0369921868242434	0.229886834232435	0.058895418625169	2.64734762401982
9R	112206110	O	1353.37	1698.305	7215.14	2370.08	641.175	3679.535	980.02	480103.25	480103.25	452214.79	27888.46	369380.79	369380.79	369380.79	A	13043.02	4668.32	0.012899763499694	0.0221084689081062	0.000887496855345912	-0.189300603322718	0.557778604423391	0.368478001100673	0.0754486728315482	0.0946783646106996	0.402234967003714	0.132128974710978	0.035744698643215	0.205129441606679	0.0546348805931666	2.79394300305035
10L	133797422	H	670.42	808.62	2624.33	897.54	416.815	2199.765	658.315	418090.34	418090.34	401844.97	16245.37	519405.61	519405.61	519405.61	A	5685.2	2555.87	0.00558298177037593	0.0098457612091641	0.000813486213235294	-0.0826857239747208	0.444541630044288	0.361855906069567	0.0810096419623227	0.0977089237844536	0.317108728395606	0.108453497877246	0.0503654931453798	0.265806770459188	0.0795469443758039	2.2243697840657
10L	129809613	C	632.76	827.93	2641.395	873.76	461.325	2293.58	650.075	418090.395	418090.395	401845.025	16245.37	519405.595	519405.595	519405.595	A	5780.53	2570.35	0.00575334885070552	0.00974651934375791	0.000824374080882353	-0.0734933440638236	0.444680297302602	0.371186953238778	0.0755009202554641	0.0987886037472445	0.315171239108322	0.104257039133975	0.0550452968532334	0.273669954926872	0.0775669459748891	2.24892718890423
10L	148642438	G	760.895	1120.61	3225.705	1096.075	522.365	3173.33	878.78	418137.76	418137.76	401723.46	16414.3	519358.29	519358.29	519358.29	A	7405.8	3277	0.0078986956008088	0.011816619660926	0.000886944444444444	-0.0442784818005078	0.444916031641735	0.400637549841227	0.0705986216059738	0.103974295215332	0.299292710173543	0.101697848161399	0.0484669356155639	0.294433166075325	0.0815364231528629	2.25993286542569
10L	132178492	O	1546.595	1866.45	7102.965	2174.065	1039.76	5421.28	1473.47	418811.98	418811.98	401598.45	17213.53	518684	518684	518684	A	14430.49	5928.54	0.0135227032455913	0.0249334088596327	0.000926297693920335	-0.0909038592604159	0.442543754853354	0.351639895592938	0.0749879330905325	0.090496366351129	0.34439311142503	0.105411333125006	0.0504136204437568	0.262855228359746	0.0714424072047995	2.43407145772821
10R	133797422	H	711.02	839.325	3191.945	1225.92	351.505	2250.965	598.4	557133.31	557133.31	530078.91	27054.4	511657.71	511657.71	511657.71	A	6628.28	2501.45	0.00568392375864032	0.00902900655343225	0.000789993566176471	-0.132820055220712	0.519141721814648	0.386321666593936	0.0775454025921903	0.0915386276485754	0.348120531176519	0.133701527306993	0.0383359072011587	0.245495185994669	0.0652628180798946	2.64977513042435
10R	129809613	C	679.9	858.39	3217.14	1241.87	401.55	2424.455	720.94	557133.335	557133.335	530078.955	27054.38	511657.725	511657.725	511657.725	A	6851.26	2662.27	0.00627024673145985	0.00905432209035047	0.000823409007352941	-0.11024630223242	0.519409313888309	0.409163011655889	0.0712366457483017	0.0899379678539266	0.337076426684353	0.130117154368942	0.0420724740406392	0.254022712116045	0.0755366191877933	2.57346550124518
10R	148642438	G	892.895	1214.55	4122.555	1578.31	455.64	3152.285	804.41	557328.875	557328.875	530078.565	27250.31	511462.195	511462.195	511462.195	A	8741.9	3363.39	0.00787830093357842	0.0114994717147394	0.000881211419753086	-0.112426346094398	0.518990148682015	0.406563802587618	0.0730644740928159	0.0993850979224092	0.337343487189097	0.129151120910557	0.037284447752144	0.25794751422695	0.0658238579060271	2.59913361221862
10R	132178492	O	1939.805	2279.79	9507.29	3226.55	1027.875	5823.725	1485.7	559068.995	559068.995	530718.585	28350.41	509721.995	509721.995	509721.995	A	18166.16	6728.54	0.0146468901954876	0.0252728757357242	0.000993974842767296	-0.149287183726538	0.516195402094516	0.366908218367978	0.0767002224332349	0.0901432876505961	0.37591987737802	0.127578340447599	0.0406423538105951	0.230271085438996	0.0587448328409594	2.69986653865475
11L	135086622	H	620.545	897.685	2939.865	1142.405	243.59	1844.045	467.37	595732.75	595732.75	568526.32	27206.43	385001.28	385001.28	385001.28	A	5902.23	2230.97	0.006157635499956	0.00775700481717758	0.000766664522058823	-0.162467608451867	0.604996869691476	0.442529261239609	0.0760890956476638	0.110071050167954	0.360476144640951	0.140077775686484	0.0298681688013189	0.226110461583924	0.0573073034717041	2.64558913835686
11L	130782606	C	539.49	787.845	2964.39	1156.405	204.895	1543.41	431.965	595732.725	595732.725	568526.315	27206.41	385001.275	385001.275	385001.275	A	5631.14	1963.44	0.00527246144103959	0.00767653017330396	0.000715560661764706	-0.197526528763148	0.604698113861659	0.407171585098511	0.07072125216297	0.103277882649048	0.38859918200409	0.151592076975513	0.0268594987153269	0.202324209532798	0.0566258979602538	2.86799698488367
11L	135235416	G	870.935	1173.315	4242.2	1567.835	306.79	2260.87	540.545	596342.365	596342.365	568879.105	27463.26	384391.575	384391.575	384391.575	A	7978.32	2886.65	0.00748289620752754	0.0109200533016462	0.000861574074074074	-0.197487660111862	0.604101621846495	0.406613961734633	0.0794468227565088	0.10702997220522	0.386974127228394	0.143018146424763	0.0279854303173823	0.206236904206982	0.0493085968607497	2.76386815166369
11L	128122151	O	1737.695	2175.43	9298.565	3136.365	610.675	4174.82	984.91	598907.77	598907.77	570336.54	28571.23	381826.27	381826.27	381826.27	A	16246.24	5506.77	0.0139108594342279	0.0228121365262246	0.000944981132075472	-0.222678040069228	0.601483174846595	0.378805134777367	0.0785631097282541	0.0983535924291293	0.420398391208068	0.141798524852092	0.0276092910627593	0.188748222073327	0.0445288686463705	2.95023035282026
11R	135086622	H	526.34	545.225	1868.73	477.68	355.93	2106.165	558.775	389359.545	389359.545	378271.695	11087.85	496453.465	496453.465	496453.465	A	4434.38	1985.96	0.00544727618267226	0.0072314520651858	0.000669905330882353	-0.00967719429640163	0.439316198791393	0.429639004494991	0.0817444743583671	0.0846774537980026	0.290227517512846	0.0741872183598145	0.055278547627719	0.327102919855968	0.0867818684872831	2.23286471026607
11R	130782606	C	434.46	663.27	1775.265	495.615	420.6	2107.39	622.125	389359.55	389359.55	378271.71	11087.84	496453.44	496453.44	496453.44	A	4365.57	2141.06	0.00558208623562889	0.00680744431084979	0.000679006433823529	0.0109705427982441	0.439578105085385	0.450548647883629	0.0666480024851486	0.101748424730296	0.27233316331031	0.0760294382720547	0.0645218198344001	0.323282543748969	0.0954366076188212	2.03897602122313
11R	135235416	G	600.06	810.46	2361.35	655.535	444.525	2847.61	732.03	389010.07	389010.07	377975	11035.07	496803.02	496803.02	496803.02	A	5825.01	2583.32	0.00733117725702358	0.00903378942561711	0.000737853395061728	0.00886584384096056	0.439114124538701	0.447979968379661	0.0709998260678194	0.0958946089306484	0.279397792362839	0.0775636952660867	0.0525967364643492	0.336932664581847	0.0866146763264104	2.25485421860242
11R	128122151	O	1171.06	1492.625	5194.525	1210.185	877.88	4856.02	1382.485	388392	388392	377525.36	10866.64	497421.02	497421.02	497421.02	A	11074.83	4920.56	0.0127673848888118	0.0187479996976075	0.000768159329140461	-0.0318329344476025	0.436948881987508	0.405115947539905	0.0723556328847225	0.0922239906875472	0.320951227016988	0.0747730274986747	0.054241083289362	0.300036206856071	0.085418831766635	2.25072552717577
12L	133275309	H	547.34	714.355	2328.94	619.88	399.33	2576.905	702.26	503752.705	503752.705	489550.425	14202.28	619553.345	619553.345	619553.345	A	5502.95	2366.07	0.00536562956401228	0.00681127281893243	0.000647352022058824	-0.00762259697670858	0.448262539325883	0.440639942349174	0.0693800616300398	0.0905506521097071	0.295213214332343	0.0785751317338931	0.0506185186734457	0.326644914887926	0.0890175066326447	2.32577649858204
12L	130995916	C	495.71	738.825	2261.02	621.375	417.07	2656.255	801.845	503752.675	503752.675	489550.375	14202.3	619553.295	619553.295	619553.295	A	5525.86	2452.58	0.00566006309834095	0.00658378986339748	0.000656393382352941	0.0137510003870364	0.448526937450704	0.46227793783774	0.0620249996871911	0.0924444138586855	0.282906870534653	0.0777486517936462	0.0521852829669298	0.332360080579572	0.100329700579322	2.25308042958843
12L	133456746	G	618.445	959.37	2855.17	794.225	472.29	3633.485	901.83	503277.19	503277.19	489193.44	14083.75	620028.79	620028.79	620028.79	A	7218.68	2950.44	0.00741848190217362	0.00822567578287972	0.000703380401234568	0.02593087584677	0.448270551390271	0.474201427237041	0.0604256159002386	0.0937359395357904	0.278966449320286	0.0776003279004066	0.0461454359458378	0.355012279166746	0.088113952230695	2.44664524613278
12L	132184051	O	1315.295	1887.83	6783.385	1526.25	1011.335	6347.535	1725.98	501943.125	501943.125	488280.465	13662.66	621362.875	621362.875	621362.875	A	14453.31	5937.75	0.0132039991805614	0.0185145098982959	0.000772025157232704	-0.0291767782332459	0.445463658166163	0.416286879932917	0.063856680459529	0.0916528665218926	0.329328742509446	0.0740984026787574	0.0490996285491375	0.308168520522527	0.0837951587587103	2.43413919413919
12R	133275309	H	563.79	739.485	2554.25	947.455	288.035	1883.265	519.15	486098.365	486098.365	463043.955	23054.41	472308.635	472308.635	472308.635	A	5363.48	2109.82	0.00518057206625957	0.00822782622222606	0.000720767463235294	-0.119090832537082	0.505458536926379	0.386367704389297	0.0752178327327451	0.0986581156784867	0.340774311813999	0.126404355720753	0.0384280821780738	0.251255098106446	0.0692622037694969	2.54215051520983
12R	130995916	C	445.765	660.4	2576.395	960.75	310.145	1986.89	581.98	486098.34	486098.34	463043.94	23054.4	472308.68	472308.68	472308.68	A	5497.19	1999.42	0.00552911726156003	0.00805430277649859	0.000722920036764706	-0.0986693637668071	0.505718343042152	0.407048979275345	0.0592589392242425	0.0877920057960803	0.342499825519371	0.127719820667147	0.0412299388819281	0.264132432459379	0.0773670374518517	2.74939232377389
12R	133456746	G	700.82	999.455	3539.215	1312.815	364.305	2663.855	717.485	486214.815	486214.815	462991.685	23223.13	472192.215	472192.215	472192.215	A	7431.79	2779.61	0.0072765467758335	0.0111363342229435	0.000828549382716049	-0.109861679145447	0.505049524888695	0.395187845743249	0.0680543214911706	0.0970537825489539	0.343681509426633	0.127483139848222	0.0353764584213363	0.258678183521963	0.0696726047417204	2.67368084011786
12R	132184051	O	1425.745	1898.88	7567.4	2578.585	793.06	4872.63	1293.11	487451.275	487451.275	463319.155	24132.12	470955.705	470955.705	470955.705	A	14748.5	5406.53	0.0133746724368859	0.0229203967380151	0.000895836477987421	-0.134466483956866	0.502964815574177	0.36849833161731	0.0697888485276863	0.0929483523998001	0.370416962604402	0.12621925939124	0.0388195253803218	0.238510559042087	0.0632964926544624	2.7279049593732
13R	114364328	H	558.905	698.64	2651.86	1036.46	330.775	2082	624.83	481667.195	481667.195	457605.685	24061.51	496338.845	496338.845	496338.845	A	5740.4	2215.1	0.00553250312348939	0.00867521633218776	0.000752180147058824	-0.101523182738515	0.490924391056906	0.389401208318391	0.0700077785724754	0.0875108192302345	0.332168843873654	0.129825752461023	0.0414324848718665	0.260788854971585	0.0782654660191621	2.59148571170602
13R	95599650	C	480.725	767.96	2546.975	1074.695	332.085	2106.24	603.76	481667.165	481667.165	457605.655	24061.51	496338.835	496338.835	496338.835	A	5704.54	2183.12	0.00554698601049802	0.00838281144986042	0.000745685661764706	-0.0928656214660131	0.491075719371865	0.398210097905852	0.0607555949871342	0.0970572920616144	0.321895015949568	0.13582346280035	0.0419699865022673	0.26619348772313	0.0763051599759366	2.61302173036755
13R	97154659	G	701.92	982.17	3386.495	1324.265	437.43	2827.11	720.635	481752.72	481752.72	457532.13	24220.59	496253.31	496253.31	496253.31	A	7452.11	2839.52	0.00724898931721317	0.010954049383802	0.00081841049382716	-0.0924503890010691	0.490680016278019	0.39822962727695	0.0676221878078328	0.0946211593902712	0.32625114101363	0.12757820910836	0.0421415170001999	0.272360615701793	0.0694251699779143	2.62442595931707
13R	98475126	O	1540.685	1712.465	7694.455	2696.35	815.64	4796.2	1266.22	483091.81	483091.81	457803.07	25288.74	494914.12	494914.12	494914.12	A	14894.99	5333.63	0.0124688661341713	0.0238791847347286	0.000881140461215933	-0.144914237744524	0.487955084120138	0.343040846375614	0.0750747429041446	0.0834452659741258	0.374936622938829	0.131388170216229	0.0397446352124779	0.233709993877307	0.0617005688768866	2.79265528354985
14R	107043718	H	257.75	376.925	1260.635	436.05	146.115	841.445	202.42	236427.92	236427.92	224198.34	12229.58	178447.16	178447.16	178447.16	A	2530.35	984.81	0.00598536143536184	0.00813369075424892	0.000783409007352941	-0.143760923094961	0.567681831877071	0.42392090878211	0.0731965672158894	0.107040217644419	0.357998659601175	0.123830700812759	0.0414941471144507	0.238955908830161	0.0574837987811458	2.56937886495872
14R	87716528	C	212.91	349.345	1140.75	429.315	134.395	779.065	226.345	236427.875	236427.875	224198.295	12229.58	178447.125	178447.125	178447.125	A	2339.48	922.5	0.00576278919265826	0.00740293296331643	0.000726613970588235	-0.130290819280818	0.568002410364568	0.43771159108375	0.065067807617374	0.106763953088589	0.34862665698896	0.131203728463919	0.0410726974061199	0.238091454330137	0.0691737021049012	2.5360216802168
14R	90977943	G	335.955	476.35	1627.1	580.8	167.935	1093.565	268.79	236460.795	236460.795	224210.055	12250.74	178414.195	178414.195	178414.195	A	3268.67	1248.04	0.00779140108976537	0.0105017749252318	0.00084662037037037	-0.141189719708376	0.567108165109973	0.425918445401597	0.0738282318736753	0.104680919328557	0.357565495621905	0.127634466140497	0.0369047762935681	0.24031781157874	0.0590682991630581	2.61904265888914
14R	88963417	O	675.825	876.42	3414.12	1078.85	311.745	1866.885	473.44	237101.745	237101.745	224616.915	12484.83	177773.185	177773.185	177773.185	A	6241.61	2335.76	0.0134970308722884	0.0210580529910569	0.000880159329140461	-0.174088688790047	0.564683338354926	0.390594649564879	0.0777052838903175	0.10076937803004	0.392550088907055	0.124044457551983	0.0358439444033397	0.214651468820442	0.0544353783968215	2.67219662979073
16L	90338345	H	567.755	781.475	2507.075	937.775	189.565	1455.3	403.46	441153.575	441153.575	418845.875	22307.7	303742.435	303742.435	303742.435	A	4878.36	1943.97	0.00625423529671185	0.00895819933985366	0.000847212316176471	-0.178217496870339	0.589344015808918	0.411126518938579	0.0829759419385435	0.114210573621409	0.366402602593679	0.13705341908291	0.0277044401785629	0.212688374920806	0.0589646476640889	2.50948317103659
16L	75912362	C	462.905	756.115	2509.72	930.625	227.29	1330.05	408.32	441153.545	441153.545	418845.835	22307.71	303742.375	303742.375	303742.375	A	4750.13	1854.18	0.00585643417884035	0.00870908945388818	0.000819975183823529	-0.187254161852038	0.589329248646791	0.402075086794753	0.0698721891615503	0.11413013535798	0.378824230851959	0.140471168033328	0.0343077950649243	0.200761506560353	0.0616329749699058	2.56184944288041
16L	81384781	G	659.71	1108.645	3284.905	1215.435	306.045	1852.235	512.31	441324.24	441324.24	418931.84	22392.4	303571.82	303571.82	303571.82	A	6277.38	2584.88	0.00794507034472732	0.0114126605614475	0.000925918209876543	-0.17827774284243	0.588711712776012	0.410433969933582	0.0737989671433454	0.124019426609623	0.367468427284733	0.135965572190617	0.0342359595873719	0.207201694542684	0.0573099526416263	2.42849958218563
16L	68237989	O	1403.735	1956.545	7107.245	2374.305	584.375	3661.195	918.29	443226.485	443226.485	420003.715	23222.77	301669.485	301669.485	301669.485	A	12870.75	4858.01	0.0155533019717865	0.0236940764808798	0.00101532075471698	-0.190264083007659	0.586553022166853	0.396288939159194	0.0779606335552817	0.108662594990806	0.394722168381217	0.131864149610484	0.0324550183858547	0.203335445628576	0.0509999894477801	2.64938730056134
16R	90338345	H	742.92	1179.025	3065.575	1076.145	364.2	2260.835	649.47	553141.155	553141.155	522207.375	30933.78	451739.845	451739.845	451739.845	A	6381.17	2934.3	0.00655314161165696	0.00870218863442777	0.000857872242647059	-0.118925760231795	0.548489821182807	0.429564060951012	0.0795573436765448	0.126258678092174	0.328284342649577	0.115241530192747	0.0390012175833166	0.242106858195985	0.0695500296096559	2.17468220699997
16R	75912362	C	680.735	1206.61	3130.2	1173.575	389.495	2157.78	741.435	553141.065	553141.065	522207.305	30933.76	451739.895	451739.895	451739.895	A	6430.05	3019.68	0.00651802032059918	0.00887419048117266	0.000870344669117647	-0.124917103715014	0.54837936034217	0.423462256627156	0.0718087771616158	0.127281818344844	0.330195794650326	0.123797051212944	0.0410867072510794	0.227618005808121	0.0782118455710704	2.12938125894135
16R	81384781	G	983.635	1426.205	4263.245	1621.075	469.675	2989.18	800.83	553297.765	553297.765	522274.055	31023.71	451583.235	451583.235	451583.235	A	8781.55	3681.8	0.00852875604906887	0.0121381344346085	0.000965864197530864	-0.134870145963328	0.547547421037914	0.412677275074586	0.0783532853878632	0.113607026373195	0.339596753026662	0.129129760643054	0.0374128404484841	0.238108722865385	0.0637916112553564	2.38512412406975
16R	68237989	O	1605.59	2203.93	8684.275	3030.555	783.525	5039.675	1436.81	554913.715	554913.715	522971.155	31942.56	449967.265	449967.265	449967.265	A	16440.61	6026.67	0.0146953310673562	0.0231999987732466	0.000953006289308176	-0.15762047381156	0.545407864214768	0.387787390403208	0.0704689532644323	0.0967299498427869	0.38115071039959	0.13301031935942	0.0343887210349556	0.221190105844535	0.0630612402542797	2.72797581417267
17L	83257441	H	457.18	658.75	1980.855	642.16	298.01	1662.275	489.93	367470.745	367470.745	353031.475	14439.27	375004.255	375004.255	375004.255	A	4269.05	1902.76	0.00583692691529796	0.00823870977962511	0.000768811580882353	-0.0789942520792074	0.493677228189501	0.414682976110294	0.0738678592894674	0.10643609148899	0.320052317277304	0.103755598498019	0.0481503144206968	0.268578450064306	0.0791593689612161	2.24360928335681
17L	76554115	C	395.92	687.29	1830.605	579.405	283.315	1715.995	499.94	367470.785	367470.785	353031.475	14439.31	375004.255	375004.255	375004.255	A	4110.82	1868.09	0.00600901681772899	0.00749441280678186	0.000744613970588235	-0.0491331559131929	0.49413246237247	0.444999306459277	0.0660695839945799	0.114692272134863	0.305484216024444	0.0966888444998473	0.0472785011856547	0.286358546642703	0.0834280355179083	2.20054708284933
17L	95888799	G	492.27	853.68	2435.24	784.81	334.845	2213.285	602.095	367294.67	367294.67	352848.56	14446.11	375180.33	375180.33	375180.33	A	5380.9	2279.52	0.00763499457549231	0.0098302174676995	0.000802291666666667	-0.056327519164789	0.493481935418701	0.437154416253912	0.0637967399861979	0.110634409960829	0.315599920945799	0.101709061101769	0.0433949243315222	0.286835207630674	0.0780297360432077	2.3605408156103
17L	75914007	O	1080.235	1585.915	5386.895	1485.215	709.755	4067.46	1264.61	367325.015	367325.015	352683.045	14641.97	375149.915	375149.915	375149.915	A	10762.26	4639.06	0.014487369342189	0.0208966500116289	0.000883635220125786	-0.081769172016393	0.49120172396377	0.409432551947377	0.0693343457368814	0.101791164810718	0.345755173992953	0.0953277854389113	0.045555271360843	0.261067895329197	0.0811683633304953	2.31992257052075
18R	80373285	H	701.22	751.39	2961.12	998.78	461.82	2460.495	624.035	519921.79	519921.79	496961.58	22960.21	617805.19	617805.19	617805.19	A	6389.55	2537.83	0.00506472676889583	0.00882050330601021	0.000725514705882353	-0.0908405761280052	0.455596992951736	0.364756416823731	0.0782711193165202	0.0838711621791165	0.330524196158886	0.111485166639505	0.0515489694001246	0.274643760478454	0.0696556258273932	2.51772183321972
18R	74774469	C	604.185	793.285	2736.095	966.03	513.815	2466.195	735.57	519921.8	519921.8	496961.59	22960.21	617805.24	617805.24	617805.24	A	6141.15	2648.54	0.00525777537965099	0.00814193513485353	0.000714249080882353	-0.063632081492391	0.456011855216585	0.392379773724194	0.0685391951946501	0.0899908396600181	0.310384649198683	0.109587160776729	0.0582875552669119	0.279766992714268	0.0834436071887399	2.31869256269492
18R	78004504	G	946.005	1169.16	3788.965	1300.06	617.84	3740.5	969.13	519938.64	519938.64	496737.56	23201.08	617788.36	617788.36	617788.36	A	8745.69	3696.1	0.00772147018159245	0.0113221304068757	0.00085087962962963	-0.0503698256975023	0.455832550339405	0.405462724641902	0.0754892009518292	0.0932964986282743	0.302351404363029	0.103742042155628	0.0493023270660072	0.298483999725495	0.0773345271097365	2.36619409648007
18R	75923960	O	1782.42	2083.7	8237.635	2587.13	1205.54	6307.75	1731.525	520467.155	520467.155	496486.025	23981.13	617259.925	617259.925	617259.925	A	16835.06	6799.71	0.0132523422029018	0.0233917719197212	0.000885454926624738	-0.091797137877585	0.453447092316522	0.361649954438937	0.0744670095296983	0.0870540656843126	0.34415684521447	0.108086665524718	0.0503657716298249	0.263528954657687	0.0723406877592884	2.47584970535508
19L	58617616	H	547.135	778.805	2404.42	885.6	205.745	1368.8	384.735	420681.325	420681.325	397888.335	22792.99	288569.645	288569.645	288569.645	A	4642.73	1916.04	0.00619321061374725	0.00900503975519987	0.000855461397058823	-0.182702292095701	0.590197264438118	0.407494972342418	0.0832114112944927	0.118445106186238	0.365677906814048	0.134687098873957	0.0312908730327714	0.208174910725692	0.0585126930728004	2.4230861568652
19L	56733099	C	473.295	783.065	2405.515	870.705	231.875	1359.445	425.465	420681.315	420681.315	397888.335	22792.98	288569.635	288569.635	288569.635	A	4611.15	1915.13	0.00628678311159492	0.00878630347599765	0.000851171875	-0.173278402271045	0.590365047070783	0.417086644799738	0.0722657845455246	0.119563499667525	0.367289805958287	0.132944949624887	0.0354041956739317	0.207568978061232	0.0649627864686118	2.40774777691332
19L	57935654	G	677.075	1004.08	3227.71	1139.27	266.845	1820.44	459.16	420902.205	420902.205	397957.715	22944.49	288348.835	288348.835	288348.835	A	6133.29	2404.81	0.00803493745868632	0.0117688414172147	0.000936774691358025	-0.183821204792699	0.589548692916894	0.405727488124195	0.0787793004428372	0.116827116624663	0.375551801251486	0.132556797423492	0.0310480558677678	0.211812560939569	0.0534243674501837	2.55042602118255
19L	57575784	O	1347.425	1759.95	6763.275	2212.07	511.775	3130.35	861.45	422542.69	422542.69	398911.7	23630.99	286708.3	286708.3	286708.3	A	11898.64	4475.62	0.014201385995863	0.0237519883652283	0.000984109014675052	-0.212653352996669	0.586833152156289	0.37417979915962	0.0812372503925681	0.106108687925785	0.407762854814773	0.133367337310713	0.0308552934817571	0.188731118070672	0.0519374580037314	2.65854563166667
19R	58617616	H	274.03	299.005	1060.565	305.13	172.43	893.76	218.305	239807.91	239807.91	230925.43	8882.48	280821.12	280821.12	280821.12	A	2252	965.52	0.00401538175767803	0.00674311412349151	0.000570598345588235	-0.086368993251189	0.459597909451836	0.373228916200647	0.0850173351224317	0.0927657858201026	0.32903846303004	0.0946660565117235	0.0534961102622373	0.277287499321332	0.0677287499321332	2.33242190736598
19R	56733099	C	240.455	327.565	979.14	288.335	163.72	875.035	272.23	239807.865	239807.865	230925.395	8882.47	280821.115	280821.115	280821.115	A	2133.31	1002.69	0.00413828998130278	0.00619058292017876	0.000556043198529412	-0.0592660561004718	0.459918675294692	0.40065261919422	0.0764203173069589	0.104105222343698	0.311185833057893	0.0916373217055249	0.0520327477053724	0.278099654216776	0.0865189036637767	2.12758679153078
19R	57935654	G	388.945	421.29	1547.645	392.365	259.555	1256.795	288	239880.365	239880.365	230918.945	8961.42	280748.605	280748.605	280748.605	A	3178.21	1357.13	0.00559362605812136	0.00952498148633796	0.000676533950617284	-0.089261604367312	0.45924449079863	0.369982886431318	0.0853961768280165	0.0924977961816583	0.339798598997276	0.0861470668632447	0.0569875038285512	0.275940012229408	0.063232845071845	2.34186113342126
19R	57575784	O	812.07	861.99	3394.39	848.73	477.725	2210.895	592.94	240606.605	240606.605	231327.225	9279.38	280022.405	280022.405	280022.405	A	6360.89	2745.21	0.0102117698545479	0.0203961380634135	0.000743039832285115	-0.124189463331558	0.457821212418056	0.333631749086498	0.0882805688605179	0.0937073990568273	0.369005972557111	0.0922658972859326	0.0519337430995984	0.240347591083127	0.064458828056886	2.31708685310049
21R	46709983	H	546.855	758.675	2541.39	991.75	288.415	1952.385	542.705	505970.6	505970.6	481839.43	24131.17	475173.43	475173.43	475173.43	A	5465.07	2137.44	0.0053692474816741	0.007914009322684	0.000716087316176471	-0.109867807776774	0.514079482726287	0.404211674949513	0.0717452695588857	0.0995352376454227	0.333420578771807	0.130113779859423	0.0378389370488082	0.256145391571303	0.0712008055443492	2.55682966539412
21R	33232379	C	452.65	733.58	2583.48	1024.115	319.05	1887.755	530.595	505970.555	505970.555	481839.395	24131.16	475173.395	475173.395	475173.395	A	5469.66	2036.18	0.00520242881419506	0.00786994360260239	0.000706899816176471	-0.116050104918931	0.514021387278524	0.397971282359593	0.060103104076694	0.0974051366145614	0.343035827504822	0.135982526083074	0.0423636261033232	0.250657097616922	0.0704526820006042	2.68623599092418
21R	37891338	G	741.855	1018.14	3698.535	1370.99	404.405	2534.225	658.885	506007.985	506007.985	481779.125	24228.86	475136.035	475136.035	475136.035	A	7514.56	2823.03	0.00685928371822012	0.0111796766310416	0.000819297839506173	-0.132816057203077	0.513064341218007	0.38024828401493	0.0711472628604392	0.097644248820494	0.354706299537692	0.131484165920609	0.0387842756833558	0.243043684038655	0.0631900631387542	2.66187748624705
21R	34683425	O	1489.315	1908.325	7521.825	2566.635	794.815	4659.4	1231.21	507117.845	507117.845	482215.535	24902.31	474026.085	474026.085	474026.085	A	14429.43	5420.73	0.0127256049504403	0.0219334575939037	0.000861404612159329	-0.143902396631256	0.511067692408046	0.36716529577679	0.0738325436475428	0.0946048947712183	0.372893224483523	0.127240503630737	0.0394028215516675	0.23098898075381	0.0610370311615012	2.66189793625582
22R	50818468	H	495.905	640.135	2215.825	790.89	259.895	1687.085	420.395	418739.395	418739.395	398155.215	20584.18	365909.565	365909.565	365909.565	A	4673.98	1816.93	0.00587936547244025	0.0082121702248215	0.000764943933823529	-0.114659493928663	0.531886231933004	0.417226738004341	0.0761743621095124	0.0983290656254176	0.34036570698281	0.121486053273898	0.0399216298292046	0.259147666790064	0.0645755153890936	2.57246013880557
22R	33698415	C	482.895	701.795	2305.495	847.625	286.025	1617.96	511.945	418739.36	418739.36	398155.21	20584.15	365909.62	365909.62	365909.62	A	4745.27	1982.91	0.00593553756815082	0.00852648106295128	0.000793158088235294	-0.121322286315271	0.531744767405553	0.410422481090283	0.0715003834912211	0.103912054654162	0.341365672945657	0.125504535264905	0.0423506086997723	0.239565040999505	0.0758017039447773	2.3930839019421
22R	34650175	G	663.93	882.72	3126.1	1135.4	310.5	2220.525	558.02	418953.22	418953.22	398215.29	20737.93	365695.87	365695.87	365695.87	A	6415.05	2413.32	0.00775525586528276	0.0114582385361438	0.000875408950617284	-0.127564687503653	0.531200575034187	0.403635887530535	0.0746223950357388	0.0992132913800361	0.351357927976177	0.127613253390535	0.0348986394026432	0.249575849467164	0.0627186433477068	2.65818457560539
22R	35308119	O	1276.41	1657.54	6468.16	2123.47	645.845	3953.505	1007.3	420307.515	420307.515	398820.855	21486.66	364341.465	364341.465	364341.465	A	12297.36	4587.07	0.0139366616495503	0.0226194261054497	0.000916926624737945	-0.148168178004457	0.529408691019806	0.381240513015349	0.0745034359216518	0.0967498101531441	0.37754337876622	0.123945919474581	0.0376976610750615	0.230764179560979	0.0587956150483621	2.68087471959225
XGhum	156040895	H	178.645	347.605	698.215	229.095	121.415	745.675	219.635	115010.52	115010.52	109661.05	5349.47	128212.35	128212.35	128212.35	PAR1	1642.41	856.3	0.00768986676406374	0.00937372031855967	0.000965248161764706	-0.0215860559402136	0.472245505610949	0.450659449670736	0.0703247863920781	0.136837008445903	0.2748569550267	0.0901847627333153	0.0477958181857547	0.293539898082302	0.0864607711339476	1.91803106387948
XGhum	151576176	C	179.2	405.835	784.65	261.515	143.635	803.915	322.845	115010.54	115010.54	109661.05	5349.49	128212.35	128212.35	128212.35	PAR1	1815.58	1034.67	0.00894325574172106	0.0104018330972021	0.00110232536764706	-0.0101195578848401	0.472420652296298	0.462301094411458	0.0617591359235179	0.139866177050898	0.270420234388328	0.0901280157982075	0.0495020841985184	0.277059686138141	0.111264666502389	1.75474305817314
XGhum	156331669	G	264.705	426.595	1009.865	311.42	170.865	974.675	307.125	114953.145	114953.145	109563.935	5389.21	128269.905	128269.905	128269.905	PAR1	2237.16	1147.03	0.0101906053852833	0.0133247122848704	0.00110071759259259	-0.0379635891576441	0.47132390043328	0.433360311275635	0.0763884279633504	0.123106557968401	0.291426304018469	0.0898694177909242	0.0493081307264988	0.28127119255465	0.0886299689777073	1.95039362527571
XGhum	154536102	O	491.615	805.78	2225.225	661.785	367.91	1664.28	523.275	115210.905	115210.905	109639.005	5571.9	128012.115	128012.115	128012.115	PAR1	4398.96	2151.9	0.017420668957928	0.0281656266588891	0.00116957232704403	-0.0865538078625693	0.46870087031222	0.382147062449651	0.0729413178592465	0.119554234725596	0.330158445192563	0.0981895793242303	0.054587106279498	0.246930578779709	0.0776387378391571	2.04422138575213
